# Supplementary material for: Polysome Profiling Method for Low-Input Human Postmortem Brain
Source: bioRxiv. 2026 May 29:2026.05.28.726378. Preprint. [Version 1] doi: 10.64898/2026.05.28.726378 (PMC13232300; doi:10.64898/2026.05.28.726378)
Supplement: Supplement 1 [file media-1.zip]

Archive with 1 entries (1 files):
- Sharma_Protocol_Supplementary-Info.pdf
